# Supplementary material for: From hair to liver: emerging application of hair follicle mesenchymal stem cell transplantation reverses liver cirrhosis by blocking the TGF-β/Smad signaling pathway to inhibit pathological HSC activation
Source: PeerJ. 2022 Feb 15;10:e12872. doi: 10.7717/peerj.12872 (PMC8855721; doi:10.7717/peerj.12872)
Supplement: Supplemental Information 1 — (B): Primary HF-MSCs migrated from the bulge area; (C): Second-generation HF-MSCs; (D): Adipogenic differentiation of HF-MSCs; [file peerj-10-12872-s001.zip]

Archive with 3 entries (3 files):
- Fig. 1B-D/Fig. 1C.jpg
- Fig. 1B-D/Fig. 1D.jpg
- Fig. 1B-D/Fig.1B.jpg
