# Supplementary material for: From hair to liver: emerging application of hair follicle mesenchymal stem cell transplantation reverses liver cirrhosis by blocking the TGF-β/Smad signaling pathway to inhibit pathological HSC activation
Source: PeerJ. 2022 Feb 15;10:e12872. doi: 10.7717/peerj.12872 (PMC8855721; doi:10.7717/peerj.12872)
Supplement: Supplemental Information 2 — (E): Osteogenic differentiation of HF-MSCs; (F): HF-MSCs express the specific marker CK15 with immunofluorescence; (G): PKH67-labeled HF-MSCs show green light under a fluorescence microscope, and the nucleus is stained blue by DAPI. Scale bar (B–G): 50 µm [file peerj-10-12872-s002.zip]

Archive with 3 entries (3 files):
- Fig. 1E-G/Fig. 1E.jpg
- Fig. 1E-G/Fig. 1F.jpg
- Fig. 1E-G/Fig. 1G.jpg
