# Supplementary material for: From hair to liver: emerging application of hair follicle mesenchymal stem cell transplantation reverses liver cirrhosis by blocking the TGF-β/Smad signaling pathway to inhibit pathological HSC activation
Source: PeerJ. 2022 Feb 15;10:e12872. doi: 10.7717/peerj.12872 (PMC8855721; doi:10.7717/peerj.12872)
Supplement: Supplemental Information 3 — (A, B): HE and Masson staining between the normal group and the LC group. Scale bar (A, B): 50 µm [file peerj-10-12872-s003.zip]

Archive with 4 entries (4 files):
- Fig. 2A-B/Fig. 2A-LC.jpg
- Fig. 2A-B/Fig. 2A-Normal.jpg
- Fig. 2A-B/Fig. 2B-LC.jpg
- Fig. 2A-B/Fig. 2B-Noraml.jpg
