# Supplementary material for: From hair to liver: emerging application of hair follicle mesenchymal stem cell transplantation reverses liver cirrhosis by blocking the TGF-β/Smad signaling pathway to inhibit pathological HSC activation
Source: PeerJ. 2022 Feb 15;10:e12872. doi: 10.7717/peerj.12872 (PMC8855721; doi:10.7717/peerj.12872)
Supplement: Supplemental Information 4 — C–E: Changes in the levels of the serological indicators ALT, AST, and ALP in the normal and LC groups. [file peerj-10-12872-s004.zip › Fig. 2C-E.xlsx]

## Sheet: Sheet1
groups	ALT	AST	ALP
Normal	55.76	99.86	128.9
	44.19	82.71	113.74
	63.83	105.49	138.25
LC	140.42	203.19	153.46
	158.29	219.8	154.2
	142.93	227.35	172.59
