# Supplementary material for: From hair to liver: emerging application of hair follicle mesenchymal stem cell transplantation reverses liver cirrhosis by blocking the TGF-β/Smad signaling pathway to inhibit pathological HSC activation
Source: PeerJ. 2022 Feb 15;10:e12872. doi: 10.7717/peerj.12872 (PMC8855721; doi:10.7717/peerj.12872)
Supplement: Supplemental Information 5 — (A, B): HE staining and Masson staining in the three groups. [file peerj-10-12872-s005.zip]

Archive with 6 entries (6 files):
- Fig. 3A-B/Fig. 3A-LC.jpg
- Fig. 3A-B/Fig. 3A-LC+HF-MSCs.jpg
- Fig. 3A-B/Fig. 3A-Normal.jpg
- Fig. 3A-B/Fig. 3B-LC.jpg
- Fig. 3A-B/Fig. 3B-LC+HF-MSCs.jpg
- Fig. 3A-B/Fig. 3B-Normal.jpg
