# Supplementary material for: From hair to liver: emerging application of hair follicle mesenchymal stem cell transplantation reverses liver cirrhosis by blocking the TGF-β/Smad signaling pathway to inhibit pathological HSC activation
Source: PeerJ. 2022 Feb 15;10:e12872. doi: 10.7717/peerj.12872 (PMC8855721; doi:10.7717/peerj.12872)
Supplement: Supplemental Information 11 — Pearson’s correlation of liver sections costained with ALB and CK18. [file peerj-10-12872-s011.zip › Fig. 4I-J.xlsx]

## Sheet: Sheet1
ALB	Pearson's	Overlap coefficient
	0.85	0.81
	0.79	0.78
	0.83	0.75
CK18	Pearson's	Overlap coefficient
	0.82	0.88
	0.71	0.8
	0.77	0.83
