# Supplementary material for: From hair to liver: emerging application of hair follicle mesenchymal stem cell transplantation reverses liver cirrhosis by blocking the TGF-β/Smad signaling pathway to inhibit pathological HSC activation
Source: PeerJ. 2022 Feb 15;10:e12872. doi: 10.7717/peerj.12872 (PMC8855721; doi:10.7717/peerj.12872)
Supplement: Supplemental Information 12 — PKH67-labeled HF-MSCs were rarely seen in the intestine, lung. [file peerj-10-12872-s012.zip]

Archive with 2 entries (2 files):
- Fig. 4K-L/Fig. 4K.jpg
- Fig. 4K-L/Fig. 4L.jpg
