# Supplementary material for: From hair to liver: emerging application of hair follicle mesenchymal stem cell transplantation reverses liver cirrhosis by blocking the TGF-β/Smad signaling pathway to inhibit pathological HSC activation
Source: PeerJ. 2022 Feb 15;10:e12872. doi: 10.7717/peerj.12872 (PMC8855721; doi:10.7717/peerj.12872)
Supplement: Supplemental Information 14 — (A): Quiescent JS1 cells are in a static state, with irregular shapes, and the cell bodies are ovular or irregular; (B): The activated JS1 cells have enlarged cell bodies, protruding slender pseudopods, with a star-shaped appearance. [file peerj-10-12872-s014.zip]

Archive with 2 entries (2 files):
- Fig. 5A-B/Fig. 5A.jpg
- Fig. 5A-B/Fig. 5B.jpg
