# Supplementary material for: From hair to liver: emerging application of hair follicle mesenchymal stem cell transplantation reverses liver cirrhosis by blocking the TGF-β/Smad signaling pathway to inhibit pathological HSC activation
Source: PeerJ. 2022 Feb 15;10:e12872. doi: 10.7717/peerj.12872 (PMC8855721; doi:10.7717/peerj.12872)
Supplement: Supplemental Information 15 — The protein expression of p-smad23 and TGF-β [file peerj-10-12872-s015.zip]

Archive with 2 entries (2 files):
- Fig. 5C-p-smad23-TGF-a┬/Fig. 5C-p-smad23.jpg
- Fig. 5C-p-smad23-TGF-a┬/Fig. 5C-TGF-a┬.jpg
