# Supplementary material for: From hair to liver: emerging application of hair follicle mesenchymal stem cell transplantation reverses liver cirrhosis by blocking the TGF-β/Smad signaling pathway to inhibit pathological HSC activation
Source: PeerJ. 2022 Feb 15;10:e12872. doi: 10.7717/peerj.12872 (PMC8855721; doi:10.7717/peerj.12872)
Supplement: Supplemental Information 17 — Semiquantitative analysis of α-SMA, TGF-β, p-Smad2/3 [file peerj-10-12872-s017.zip]

Archive with 1 entries (1 files):
- Fig. 5D-F.xlsx
