# Supplementary material for: From hair to liver: emerging application of hair follicle mesenchymal stem cell transplantation reverses liver cirrhosis by blocking the TGF-β/Smad signaling pathway to inhibit pathological HSC activation
Source: PeerJ. 2022 Feb 15;10:e12872. doi: 10.7717/peerj.12872 (PMC8855721; doi:10.7717/peerj.12872)
Supplement: Supplemental Information 17 — Semiquantitative analysis of α-SMA, TGF-β, p-Smad2/3 [file peerj-10-12872-s017.zip › Fig. 5D-F.xlsx]

## Sheet: Results
groups	α-SMA/β-actin protein levels	TGF-β/β-actin protein levels	p-smad2/3/β-actin protein levels
JS1	1	1	1
	1	1	1
	1	1	1
JS1+HF-MSCs	0.672209	0.679182	0.592926
	0.59263	0.678899	0.581039
	0.553795	0.728107	0.54854
