# Supplementary material for: From hair to liver: emerging application of hair follicle mesenchymal stem cell transplantation reverses liver cirrhosis by blocking the TGF-β/Smad signaling pathway to inhibit pathological HSC activation
Source: PeerJ. 2022 Feb 15;10:e12872. doi: 10.7717/peerj.12872 (PMC8855721; doi:10.7717/peerj.12872)
Supplement: Supplemental Information 20 — Semiquantitative analysis of α-SMA, TGF-β, and p-Smad2/3 [file peerj-10-12872-s020.zip › Fig. 6B-D.xlsx]

## Sheet: 内参
							groups	α-SMA/β-actin protein levels	TGF-β/β-actin protein levels	p-smad2/3/β-actin protein levels
							Normal	1	1	1
								1	1	1
								1	1	1
							LC	2.24641	5.76584	4.18731
								2.63632	3.46922	7.79881
								2.78356	4.02789	5.06492
							LC+HF-MSCs	1.68487	3.08507	1.75668
								1.62397	2.10466	3.11763
								1.89315	2.32981	2.17827
